# Supplementary material for: Silent Threat Evolution: Critically Important Carbapenem and Colistin Resistance Genes in the Natural Aquatic Environment
Source: Antibiotics (Basel). 2026 Jan 23;15(2):113. doi: 10.3390/antibiotics15020113 (PMC12937479; doi:10.3390/antibiotics15020113)
Supplement: Supplementary file 1 [file antibiotics-15-00113-s001.zip]

Archive with 2 entries (2 files):
- File S1 Genomic datasets used in this study.xlsx
- Supplementary materials.pdf
