# Supplementary material for: Silent Threat Evolution: Critically Important Carbapenem and Colistin Resistance Genes in the Natural Aquatic Environment
Source: Antibiotics (Basel). 2026 Jan 23;15(2):113. doi: 10.3390/antibiotics15020113 (PMC12937479; doi:10.3390/antibiotics15020113)
Supplement: Supplementary file 1 [file antibiotics-15-00113-s001.zip › File S1 Genomic datasets used in this study.xlsx]

## Sheet: Arkusz1
#Organism group	Category	Last-resort resistnace gene	Collection date	Location	Isolation source	BioSample	Assembly	MGEs assosiated with Last-resort resistnace gene	Confirmed on plasmid	COPLA Plasmid Taxonomy Unit	COPLA Host range prediction	MGEs assosiated with Last-resort resistnace gene	Confirmed on plasmid	COPLA Plasmid Taxonomy Unit	COPLA Host range prediction																																		Lp.
E.coli and Shigella	Colistin	mcr-1	2020	Brazil:Ribeirao Preto	surface water	SAMN40615590	GCA_040893285.1	mcr-1	IncX4	PTU-X4	III (Family)																																						1
E.coli and Shigella	Colistin	mcr-1	2020	Brazil:Franca	surface water	SAMN40615681	GCA_040893305.1	mcr-1	IncX4	PTU-X4	III (Family)																																						4
E.coli and Shigella	Colistin	mcr-1	2020	Brazil:Jaborandi	surface water	SAMN40616571	GCA_040893325.1	mcr-1	IncX4	PTU-X4	III (Family)																																						7
E.coli and Shigella	Colistin	mcr-1	2020	Brazil:Ribeirao Preto	surface water	SAMN40615575	GCA_040893335.1	mcr-1	IncX4	PTU-X4	III (Family)																																						8
E.coli and Shigella	Colistin	mcr-1	2020	Brazil:Santa Cruz da Esperanca	surface water	SAMN40615795	GCA_040893365.1	mcr-1	IncX4	PTU-X4	III (Family)																																						9
E.coli and Shigella	Colistin	mcr-1	2020	Brazil:Sertaozinho	surface water	SAMN40617338	GCA_040893385.1	mcr-1	IncX4	PTU-X4	III (Family)																																						11
E.coli and Shigella	Colistin	mcr-1	2020	Brazil:Colombia	surface water	SAMN40619166	GCA_040893405.1	mcr-1	IncX4	PTU-X4	III (Family)																																						13
E.coli and Shigella	Colistin	mcr-1	2020	Brazil:Pirassununga	surface water	SAMN40619222	GCA_040893425.1	mcr-1	IncX4	PTU-X4	III (Family)																																						15
E.coli and Shigella	Colistin	mcr-1	2020	Brazil:Santa Rita do Passa Quatro	surface water	SAMN40619234	GCA_040893445.1	mcr-1	IncX4	PTU-X4	III (Family)																																						16
E.coli and Shigella	Colistin	mcr-1	2020	Brazil:Mococa	surface water	SAMN40619171	GCA_040893465.1	mcr-1	IncX4	PTU-X4	III (Family)
E.coli and Shigella	Colistin	mcr-1	2020	Brazil:Pitangueiras	surface water	SAMN40619307	GCA_040893485.1	mcr-1	IncX4	PTU-X4	III (Family)
E.coli and Shigella	Colistin	mcr-1	2020	Brazil:Pontal	surface water	SAMN40619309	GCA_040893505.1	mcr-1	IncX4	PTU-X4	III (Family)
E.coli and Shigella	Colistin	mcr-1	2020	Brazil:Franca	surface water	SAMN40619336	GCA_040893525.1	mcr-1	IncX4	PTU-X4	III (Family)
Klebsiella pneumoniae	Colistin	mcr-10	2021-06-16	Brazil: Restinga	surface water	SAMN50451351	GCA_052220985.1	mcr-10	IncFII(K), IncFIB(K)	Non-typeable	Non-typeable
Enterobacter hormaechei	Colistin	mcr-9	2015-08-04	Canada:Ontario	surface water	SAMN13747521	GCA_015910325.1	mcr-9	IncHI2A, IncHI2	PTU-HI2	IV (Order)
Enterobacter hormaechei	Colistin	mcr-9	2015-08-04	Canada:Ontario	surface water	SAMN13747520	GCA_015910345.1	mcr-9	IncHI2A, IncHI2	PTU-HI2	IV (Order)
Enterobacter hormaechei	Colistin	mcr-9	2015-08-04	Canada:Ontario	surface water	SAMN13747518	GCA_022023895.1	mcr-9	IncHI2A, IncHI2	PTU-HI2	IV (Order)
E.coli and Shigella	Colistin	mcr-1	2016-10-15	Brazil: Santos	seawater	SAMN05971374	GCA_001957225.1	mcr-1	IncX4	PTU-X4	III (Family)
E.coli and Shigella	Colistin	mcr-1	2016-11	Brazil: Santos	seawater	SAMN06236581	GCA_001982555.1	mcr-1	IncX4	PTU-X4	III (Family)
E.coli and Shigella	Colistin	mcr-1	2019	Lebanon	Sea water	SAMN14127933	GCA_018044965.1	mcr-1	IncX4	PTU-X4	III (Family)
E.coli and Shigella	Colistin	mcr-1	2019	Lebanon	Sea water	SAMN14127932	GCA_015197265.1		Non-typeable
E.coli and Shigella	Colistin	mcr-1	2019	Lebanon	Sea water	SAMN14127931	GCA_015196865.1		Non-typeable																																								2
E.coli and Shigella	Colistin	mcr-1	2019	Lebanon	Sea water	SAMN14127930	GCA_015196805.1		Non-typeable																																								3
E.coli and Shigella	Colistin	mcr-1	2021-01-01	Lebanon	seawater	SAMN46493152	GCA_047531935.1		Non-typeable																																								5
E.coli and Shigella	Colistin	mcr-1	2021-01-01	Lebanon	seawater	SAMN46493153	GCA_047531955.1		Non-typeable																																								6
E.coli and Shigella	Colistin	mcr-1	2018	Lebanon	seawater	SAMN50195131	GCA_052662785.1	mcr-1	IncX4	PTU-X4	III (Family)																																						10
E.coli and Shigella	Colistin	mcr-1	2018	Lebanon	seawater	SAMN50195129	GCA_052662895.1	mcr-1	IncHI2A, IncHI2	PTU-HI2	IV (Order)																																						12
E.coli and Shigella	Colistin	mcr-1	2018	Lebanon	seawater	SAMN50195128	GCA_052943715.1	mcr-1	IncHI2A, IncHI2	PTU-HI2	IV (Order)																																						14
Salmonella enterica	Colistin	mcr-9	2019-08-13	Mexico	river water	SAMN17835740	GCA_017071335.1		Non-typeable
E.coli and Shigella	Colistin	mcr-1	2015-03-26	China: Chengdu	Jin River water W2	SAMN10230267	GCA_003667405.1	mcr-1	IncI2	PTU-I2	III (Family)
E.coli and Shigella	Colistin	mcr-1	2015-03-26	China: Chengdu	Jin River water W5	SAMN10230266	GCA_003667425.1	mcr-1	IncHI2A, IncHI2	PTU-HI2	IV (Order)
E.coli and Shigella	Colistin	mcr-1	2019	Lebanon	river water	SAMN14127901	GCA_015196825.1	mcr-1	IncX4	PTU-X4	III (Family)
E.coli and Shigella	Colistin	mcr-1	2019	Lebanon	river water	SAMN14127900	GCA_015197185.1	mcr-1	IncX4	PTU-X4	III (Family)
E.coli and Shigella	Colistin	mcr-1	2019	Lebanon	river water	SAMN14127892	GCA_017162545.1	mcr-1	IncX4	PTU-X4	III (Family)
E.coli and Shigella	Colistin	mcr-1	2019	Lebanon	river water	SAMN14127902	GCA_017162635.1	mcr-1	IncX4	PTU-X4	III (Family)
E.coli and Shigella	Colistin	mcr-1	2019	Lebanon	river water	SAMN14127890	GCA_017162665.1	mcr-1	IncX4	PTU-X4	III (Family)
E.coli and Shigella	Colistin	mcr-1	2020-12-26	Ecuador:Cotopaxi	river water	SAMN27561893	GCA_022983955.1		Non-typeable
E.coli and Shigella	Colistin	mcr-1	2020-12-26	Ecuador:Cotopaxi	river water	SAMN27561883	GCA_022983615.1	mcr-1	IncI2	PTU-I2	III (Family)
E.coli and Shigella	Colistin	mcr-1	2020-12-26	Ecuador:Cotopaxi	river water	SAMN28175128	GCA_023322125.1	mcr-1	IncI2	PTU-I2	III (Family)
E.coli and Shigella	Colistin	mcr-1	2020-12-26	Ecuador:Cotopaxi	river water	SAMN28175125	GCA_023322085.1	mcr-1	IncI2	PTU-I2	III (Family)
E.coli and Shigella	Colistin	mcr-1	2020-12-26	Ecuador:Cotopaxi	river water	SAMN28190197	GCA_023403235.1	mcr-1	IncI2	PTU-I2	III (Family)
E.coli and Shigella	Colistin	mcr-1	2020-12-26	Ecuador:Cotopaxi	river water	SAMN28190203	GCA_023403255.1	mcr-1	IncI2	PTU-I2	III (Family)
E.coli and Shigella	Colistin	mcr-1	2020-12-26	Ecuador:Cotopaxi	river water	SAMN28190210	GCA_023448615.1	mcr-1	IncI2	PTU-I2	III (Family)
E.coli and Shigella	Colistin	mcr-9	2019-12-01	Japan	river water	SAMN25351674	GCA_025491765.1		Non-typeable
E.coli and Shigella	Colistin	mcr-9	2019-12-01	Japan	river water	SAMN25351673			Non-typeable
E.coli and Shigella	Colistin	mcr-10	2019-12-01	Japan	river water	SAMN25351672	GCA_025493385.1		Non-typeable
E.coli and Shigella	Colistin	mcr-9	2019-12-01	Japan	river water	SAMN25351683	GCA_025493345.1		Non-typeable
E.coli and Shigella	Colistin	mcr-1	2022-10-12	Lebanon	River water1	SAMN32818208	GCA_029029375.1		Non-typeable
E.coli and Shigella	Colistin	mcr-1	2019-01-01	Lebanon	River samples3	SAMN38843640	GCA_036923515.1	mcr-1	IncX4	PTU-X4	III (Family)
E.coli and Shigella	Colistin	mcr-1	2019-01-01	Lebanon	River samples	SAMN38843637	GCA_036923555.1	mcr-1	IncX4	PTU-X4	III (Family)
E.coli and Shigella	Colistin	mcr-1	2019-01-01	Lebanon	River samples2	SAMN38843639	GCA_036923595.1	mcr-1	IncI2	PTU-I2	III (Family)
E.coli and Shigella	Colistin	mcr-1	2019-01-01	Lebanon	River samples1	SAMN38843638	GCA_036923995.1	mcr-1	IncX4	PTU-X4	III (Family)
Enterobacter cloacae	Colistin	mcr-10	2021	Switzerland: river Lorze	river water	SAMN25692586	GCA_022220405.1	mcr-10	IncFIB(K)	Non-typeable	Non-typeable
Aeromonas veronii	Colistin	mcr-3	2020-11	China: Wuhan	river water	SAMN30074245	GCA_024649785.1		Non-typeable
Aeromonas veronii	Colistin	mcr-3	2020	Brazil	River	SAMN31352895	GCA_038448465.1		Non-typeable
Klebsiella pneumoniae	Colistin	mcr-1	2022-05-01	Thailand: Ratchaburi	natural water sources close by farm or community	SAMN31525373	GCA_029542165.1	mcr-1	IncHI2A, IncHI2	PTU-HI2	IV (Order)
Klebsiella pneumoniae	Colistin	mcr-1	2022-05-01	Thailand: Ratchaburi	natural water sources close by farm or community	SAMN31525422	GCA_029542185.1	mcr-1	IncN, IncHI2A, IncHI2	PTU-HI2	IV (Order)
Enterobacter hormaechei	Colistin	mcr-9	2021-03-02T04:00:05Z	India: Thiruvandarkoil lake, Puducherry	Eutrophic lake	SAMN30806777	GCA_025290855.1		Non-typeable
Enterobacter hormaechei	Colistin	mcr-9	2017	United Kingdom	Freshwater sample from downstream of wastewater treatment plant	SAMN15148460	GCA_013629675.1		Non-typeable
Enterobacter asburiae	Colistin	mcr-9	2017	United Kingdom	Freshwater sample from downstream of wastewater treatment plant	SAMN15148708	GCA_014101235.1		Non-typeable
Aeromonas veronii	Colistin	mcr-3	2023	China:Zhejiang	freshwater	SAMN43453086	GCA_046085685.1		Non-typeable
Aeromonas veronii	Colistin	mcr-3	2023	China:Shanghai	freshwater	SAMN43453064	GCA_046089185.1		Non-typeable
Aeromonas veronii	Colistin	mcr-3	2023	China:Zhejiang	freshwater	SAMN43453057	GCA_046089305.1		Non-typeable
Aeromonas veronii	Colistin	mcr-3	2023	China:Zhejiang	freshwater	SAMN43453056	GCA_046089345.1		Non-typeable
Aeromonas veronii	Colistin	mcr-3	2023	China:Zhejiang	freshwater	SAMN43453053	GCA_046089405.1		Non-typeable
E.coli and Shigella	Colistin	mcr-1	2017-05-20	Brazil: Sergipe	Estuarine	SAMN08384368	GCA_002906315.1	mcr-1	IncX4	PTU-X4	III (Family)
E.coli and Shigella	Colistin	mcr-1	2017-10-20	Brazil: Cabo Branco Beach	Coastal Water	SAMN13197356	GCA_009729535.1	mcr-1	IncX4	PTU-X4	III (Family)
Enterobacter kobei	Colistin	mcr-5+mcr-9+mcr-10	2014-03-25	Brazil	Coastal Water	SAMN30067696	GCA_024623675.1	mcr-5	IncU, IncP6	Non-typeable	Non-typeable	mcr-10	repB(R1701)	Non-typeable	Non-typeable
Enterobacter kobei	Colistin	mcr-9	2013-09-23	Brazil	Coastal Water	SAMN30067695	GCA_024623685.1		Non-typeable
Klebsiella pneumoniae	Carbapenemase	KPC	2011-01	Brazil	urban river water	SAMN05771180	GCA_001746765.1		Non-typeable
Klebsiella pneumoniae	Carbapenemase	KPC	2011	Brazil	urban river	SAMN05194650	GCA_001968745.2	KPC	IncN	PTU-N1	IV (Order)
Klebsiella pneumoniae	Carbapenemase	KPC	2011	Brazil	urban river	SAMN05194617	GCA_001968755.2	KPC	IncN	PTU-N1	IV (Order)
Klebsiella pneumoniae	Carbapenemase	KPC	2018	Portugal: Leiria	river water	SAMN10170795	GCA_009982975.1		Non-typeable
Klebsiella pneumoniae	Carbapenemase	KPC	2018	Portugal: Leiria	river water	SAMN10171025	GCA_009983005.1		Non-typeable
Klebsiella pneumoniae	Carbapenemase	KPC	2016	Brazil: Sao Paulo	Urban river water	SAMN17013615	GCA_022568255.1		Non-typeable
Klebsiella pneumoniae	Carbapenemase	KPC	2020-02	Brazil:Sao Paulo	river water	SAMN32678823	GCA_027890995.1	KPC	IncFII(K), IncFIB(pQil)	PTU-FK	III (Family)
Klebsiella pneumoniae	Carbapenemase	KPC	2020-02	Brazil:Sao Paulo	river water	SAMN32679013	GCA_027891015.1	KPC	IncR, IncFIA(HI1)	Non-typeable	Non-typeable
Klebsiella pneumoniae	Carbapenemase	KPC	2018	China	river water	SAMN35882473	GCA_030441595.1		Non-typeable
Klebsiella pneumoniae	Carbapenemase	KPC	2018	China	river water	SAMN35882474	GCA_030441645.1		Non-typeable
Klebsiella pneumoniae	Carbapenemase	KPC	2018-07	Brazil	River	SAMN26978947	GCA_032334475.1	KPC	IncFII(K), IncFIB(pQil)	PTU-FK	III (Family)
Klebsiella pneumoniae	Carbapenemase	KPC		Germany: Lower Saxony	River	SAMN34293553	GCA_035064045.1		Non-typeable
Klebsiella pneumoniae	Carbapenemase	KPC	2018-07	Brazil	River	SAMN26978946	GCA_036281605.1		Non-typeable
Klebsiella pneumoniae	Carbapenemase	KPC+NDM	2020-02	Brazil:Ituverava	river water	SAMN39894948	GCA_036688355.1	NDM	IncC	PTU-C	V (Class)
Klebsiella pneumoniae	Carbapenemase	KPC	2023	India:Hyderabad,Moosi	river water	SAMN41088543	GCA_039414255.1	KPC	IncR, IncFII(K)	PTU-FK	III (Family)
Klebsiella oxytoca	Carbapenemase	KPC	2019-09-01	USA: Virginia	River downstream water	SAMN20146078			Non-typeable
Citrobacter freundii	Carbapenemase	KPC		Germany: Lower Saxony	River	SAMN34293546	GCA_035064205.1	KPC	IncN	PTU-N1	IV (Order)
Citrobacter freundii	Carbapenemase	KPC+VIM		Germany: Lower Saxony	River	SAMN34293541	GCA_035064305.1		Non-typeable
Enterobacter kobei	Carbapenemase	KPC	2018-06	Dominican Republic:Santo Domingo	Isabela River	SAMN15897711	GCA_014323455.1		Non-typeable
Enterobacter kobei	Carbapenemase	KPC	2016-05-24	Argentina:Cordoba	Surface water of the Suquia river 6 km downstream of wastewater treatment plant	SAMN47516246	GCA_052584375.1	KPC	IncU	Non-typeable	Non-typeable
Klebsiella pneumoniae	Carbapenemase	KPC	2013	Brazil	water sample from urban lake	SAMN07596546	GCA_002529065.1		Non-typeable
Klebsiella pneumoniae	Carbapenemase	KPC	2019-02	Brazil: Paranoa Lake, Brasilia	lake	SAMN19730657	GCA_019038575.1	KPC	IncU	Non-typeable	Non-typeable
E.coli and Shigella	Carbapenemase	KPC+NDM	2021-09-07	Croatia:Trstenik	sea	SAMN45440054	GCA_048097095.1		Non-typeable
E.coli and Shigella	Carbapenemase	KPC+NDM	2021-09-07	Croatia:Trstenik	sea	SAMN45440053	GCA_047996985.1		Non-typeable
Klebsiella pneumoniae	Carbapenemase	KPC	2019	Ireland	seawater	SAMN39499960	GCA_036287785.1		Non-typeable
Klebsiella pneumoniae	Carbapenemase	KPC+VIM	2021-09-07	Croatia:Trstenik	sea	SAMN45440040			Non-typeable
Klebsiella oxytoca	Carbapenemase	KPC	2021-03-24	Croatia:Kastela bay	sea	SAMN45440055	GCA_047997045.1	KPC	IncQ2	PTU-?	V (Class)
Citrobacter freundii	Carbapenemase	KPC	2021-09-07	Croatia:Trstenik	sea	SAMN45440051			Non-typeable
Citrobacter freundii	Carbapenemase	KPC+VIM	2021-09-07	Croatia:Trstenik	sea	SAMN45440049	GCA_047999815.1		Non-typeable
Aeromonas hydrophila	Carbapenemase	KPC	2020-06-20	Brazil: Rio de Janeiro	seawater	SAMN31484415	GCA_026114445.1		Non-typeable
Enterobacter kobei	Carbapenemase	KPC	2016-09	Brazil: Sao Paulo	seawater	SAMN06349434	GCA_002018415.1		Non-typeable
Enterobacter bugandensis	Carbapenemase	KPC	2021-09-07	Croatia:Trstenik	sea	SAMN45440048			Non-typeable
Klebsiella pneumoniae	Carbapenemase	KPC	2014-09-22	Brazil	Coastal Water	SAMN30058139	GCA_024607645.1		Non-typeable
Klebsiella pneumoniae	Carbapenemase	KPC	2020-02	Brazil:Sao Paulo	Stream Water	SAMN32679194	GCA_027891035.1	KPC	IncN	PTU-N1	IV (Order)
Klebsiella pneumoniae	Carbapenemase	KPC	2020-02	Brazil:Sao Paulo	Stream Water	SAMN32679056	GCA_027891055.1		Non-typeable
Klebsiella pneumoniae	Carbapenemase	KPC	2020-02	Brazil:Sao Paulo	Stream Water	SAMN32679298	GCA_027891075.1	KPC	IncU	Non-typeable	Non-typeable
Klebsiella pneumoniae	Carbapenemase	KPC	2021-07-20	Brazil:Sao Jose do Rio Preto	stream water	SAMN34251432	GCA_039655935.1	KPC	IncN	PTU-N1	IV (Order)
Klebsiella pneumoniae	Carbapenemase	KPC	2021-06-16	Brazil: Restinga	surface water	SAMN50451351	GCA_052220985.1	KPC	IncFII(K)	PTU-FK	III (Family)
Citrobacter freundii	Carbapenemase	KPC	2014-06-23	Brazil: Leblon Beach	coastal water	SAMN15064037	GCA_013303045.1		Non-typeable
Enterobacter kobei	Carbapenemase	KPC	2013-12-02	Brazil	Coastal Water	SAMN30058136	GCA_024607665.1	KPC	Non-typeable
Enterobacter kobei	Carbapenemase	KPC	2014-03-25	Brazil	Coastal Water	SAMN30067696	GCA_024623675.1	KPC	IncP6, IncU	Non-typeable	Non-typeable
Enterobacter kobei	Carbapenemase	KPC	2013-09-09	Brazil	Coastal Water	SAMN30067694	GCA_024623665.1	KPC	IncP6, IncU	Non-typeable	Non-typeable
Enterobacter kobei	Carbapenemase	KPC	2013-09-23	Brazil	Coastal Water	SAMN30067695	GCA_024623685.1	KPC	IncU	Non-typeable	Non-typeable
Enterobacter kobei	Carbapenemase	KPC	2022-02	Kenya:Nairobi	surface water	SAMN42759219	GCA_043346875.1		Non-typeable
Enterobacter soli	Carbapenemase	KPC	2013-12-02	Brazil	Coastal Water	SAMN30058137	GCA_024607735.1	KPC	pKPC-CAV1321	PTU-E40	III (Family)
E.coli and Shigella	Carbapenemase	NDM	2018	China: Shandong province	river water	SAMN30160626	GCA_026722165.1		Non-typeable
E.coli and Shigella	Carbapenemase	NDM	2018	China: Shandong province	river water	SAMN30160625	GCA_026722205.1		Non-typeable
E.coli and Shigella	Carbapenemase	NDM	2018	China: Shandong province	river water	SAMN30160624	GCA_026722105.1	NDM	IncX3	Non-typeable	Non-typeable
E.coli and Shigella	Carbapenemase	NDM +IMP	2018	China: Shandong province	river water	SAMN30160622	GCA_026722125.1		Non-typeable
E.coli and Shigella	Carbapenemase	NDM	2018	China: Shandong province	river water	SAMN30160621	GCA_026722145.1		Non-typeable
E.coli and Shigella	Carbapenemase	NDM	2018	China: Shandong province	river water	SAMN30160620	GCA_026722045.1		Non-typeable
E.coli and Shigella	Carbapenemase	NDM	2018	China: Shandong province	river water	SAMN30160619	GCA_026722025.1		Non-typeable
E.coli and Shigella	Carbapenemase	NDM	2018	China: Shandong province	river water	SAMN30160630	GCA_026722005.1		Non-typeable
E.coli and Shigella	Carbapenemase	NDM	2018	China: Shandong province	river water	SAMN30160618	GCA_026721985.1		Non-typeable
E.coli and Shigella	Carbapenemase	NDM	2018	China: Shandong province	river water	SAMN30160609	GCA_026721965.1		Non-typeable
E.coli and Shigella	Carbapenemase	NDM	2020	Ireland	River estuary	SAMN39500209	GCA_045290265.1	NDM	IncFII, IncFIA	PTU-FE	III (Family)
Klebsiella pneumoniae	Carbapenemase	NDM	2014-09	South Korea	river water	SAMN05361763	GCA_001989495.1		Non-typeable
Klebsiella pneumoniae	Carbapenemase	NDM	2014-09	South Korea	riverwater	SAMN05361854	GCA_001989515.1		Non-typeable
Klebsiella pneumoniae	Carbapenemase	NDM	2014-09	South Korea	riverwater	SAMN05361855	GCA_001989535.1		Non-typeable
Klebsiella pneumoniae	Carbapenemase	NDM	2017-06-15	China:Sichuan	river	SAMN16951197	GCA_015774895.1	NDM	IncFII(Yp), IncFIB(pB171)	PTU-E46	III (Family)
Klebsiella pneumoniae	Carbapenemase	NDM	2017-06-17	China:Sichuan	river	SAMN16951199	GCA_015774955.1	NDM	IncX3	PTU-X3	III (Family)
Klebsiella pneumoniae	Carbapenemase	NDM	2017-06-16	China:Sichuan	river	SAMN16951198	GCA_015775135.1	NDM	IncX3	PTU-X3	III (Family)
Klebsiella pneumoniae	Carbapenemase	NDM	2017-06-18	China:Sichuan	river	SAMN16951200	GCA_015775275.1	NDM	IncFII(Yp), IncFIB(pB171)	PTU-E46	III (Family)
Klebsiella pneumoniae	Carbapenemase	NDM	2020-02	Brazil:Sao Paulo	river water	SAMN32599287	GCA_027717505.1	NDM	IncX3	PTU-X3	III (Family)
Klebsiella pneumoniae	Carbapenemase	NDM	2018	China	river water	SAMN35882475	GCA_030441605.1	NDM	IncX3	PTU-X3	III (Family)
Klebsiella pneumoniae	Carbapenemase	NDM	2018	China	river water	SAMN35882472	GCA_030441675.1		Non-typeable
Enterobacter hormaechei	Carbapenemase	NDM	2021-03-02T04:00:05Z	India: Thiruvandarkoil lake, Puducherry	Eutrophic lake	SAMN30806777	GCA_025290855.1		Non-typeable
E.coli and Shigella	Carbapenemase	NDM	2019	Ireland	seawater	SAMN39500198	GCA_036287645.1	NDM	IncFIB(AP001918), IncFIA, IncFII(pRSB107)	PTU-FE	III (Family)
E.coli and Shigella	Carbapenemase	NDM	2020	Ireland	seawater	SAMN39500237	GCA_036287665.1	NDM	IncFIB(AP001918), IncFIA, IncFII(pRSB107)	PTU-FE	III (Family)
E.coli and Shigella	Carbapenemase	NDM	2020	Ireland	seawater	SAMN39500254	GCA_036287685.1	NDM	IncFII, IncFIA	PTU-FE	III (Family)
E.coli and Shigella	Carbapenemase	NDM	2020	Ireland	seawater	SAMN39500351	GCA_045290285.1	NDM	IncFII, IncFIA	PTU-FE	III (Family)
E.coli and Shigella	Carbapenemase	NDM	2019	Ireland	seawater	SAMN39529973	GCA_046937415.1	NDM	IncX3	PTU-X3	III (Family)
Vibrio parahaemolyticus	Carbapenemase	NDM	2024-12-28	China:Wenzhou	sea	SAMN50800693	GCA_052957275.1		Non-typeable
Klebsiella oxytoca	Carbapenemase	NDM+VIM	2021-09-07	Croatia:Trstenik	sea	SAMN45440039	GCA_047996965.1	NDM	Non-typeable
Citrobacter freundii	Carbapenemase	NDM	2021-09-07	Croatia:Trstenik	sea	SAMN45440052	GCA_047997005.1		Non-typeable
Citrobacter freundii	Carbapenemase	NDM	2021-09-07	Croatia:Trstenik	sea	SAMN45440050			Non-typeable
Shewanella algae	Carbapenemase	NDM	2024-12-28	China:Wenzhou	sea	SAMN50800668	GCA_052957775.1		Non-typeable
Shewanella algae	Carbapenemase	NDM	2024-12-28	China:Wenzhou	sea	SAMN50800667	GCA_052957795.1		Non-typeable
Shewanella algae	Carbapenemase	NDM	2024-12-28	China:Wenzhou	sea	SAMN50800666	GCA_052957815.1		Non-typeable
Enterobacter bugandensis	Carbapenemase	NDM	2021-09-07	Croatia:Trstenik	sea	SAMN45440047			Non-typeable
E.coli and Shigella	Carbapenemase	NDM	2017-10-31	Nigeria: Lagos, Takwa Bay	shoreline saltwater	SAMN16482549	GCA_021022855.1	NDM	IncC	PTU-C	V (Class)
E.coli and Shigella	Carbapenemase	NDM	2022-05-01	Thailand: Ratchaburi	natural water sources close by farm or community	SAMN31521643	GCA_029542125.1	NDM	p0111	Non-typeable	Non-typeable
E.coli and Shigella	Carbapenemase	NDM	2021-08-09	Ghana	surface water	SAMEA115287267	GCA_044983385.1		Non-typeable
E.coli and Shigella	Carbapenemase	NDM	2021-09-13	Ghana	surface water	SAMEA115287273	GCA_044981105.1		Non-typeable
E.coli and Shigella	Carbapenemase	NDM	2021-09-13	Ghana	surface water	SAMEA115287271	GCA_044980655.1		Non-typeable
E.coli and Shigella	Carbapenemase	NDM	2021-09-10	Ghana	surface water	SAMEA115287294	GCA_044980165.1		Non-typeable
E.coli and Shigella	Carbapenemase	NDM	2021-08-09	Ghana	surface water	SAMEA115287292	GCA_044978865.1		Non-typeable
E.coli and Shigella	Carbapenemase	NDM	2021-06	Kenya:Nairobi	surface water	SAMN41841660	GCA_048120725.1		Non-typeable
E.coli and Shigella	Carbapenemase	NDM	2021-05	Kenya:Nairobi	surface water	SAMN41841658	GCA_045157755.1		Non-typeable
E.coli and Shigella	Carbapenemase	NDM	2021-04	Kenya:Nairobi	surface water	SAMN41841677	GCA_045157715.1		Non-typeable
E.coli and Shigella	Carbapenemase	NDM	2021-04	Kenya:Nairobi	surface water	SAMN41841676	GCA_045157695.1		Non-typeable
E.coli and Shigella	Carbapenemase	NDM	2021-05	Kenya:Nairobi	surface water	SAMN41841672	GCA_045157595.1		Non-typeable
E.coli and Shigella	Carbapenemase	NDM	2021-10	Kenya:Nairobi	surface water	SAMN41841667	GCA_045157535.1		Non-typeable
E.coli and Shigella	Carbapenemase	NDM	2021-08	Kenya:Nairobi	surface water	SAMN41841665	GCA_045157475.1		Non-typeable
E.coli and Shigella	Carbapenemase	NDM	2021-08	Kenya:Nairobi	surface water	SAMN41841654	GCA_045157415.1		Non-typeable
E.coli and Shigella	Carbapenemase	NDM	2022-02	Kenya:Nairobi	surface water	SAMN41844159	GCA_045157255.1		Non-typeable
E.coli and Shigella	Carbapenemase	NDM	2021-11	Kenya:Nairobi	surface water	SAMN41844151	GCA_045157075.1		Non-typeable
E.coli and Shigella	Carbapenemase	NDM	2021-10	Kenya:Nairobi	surface water	SAMN41844150	GCA_045157055.1		Non-typeable
E.coli and Shigella	Carbapenemase	NDM	2021-04	Kenya:Nairobi	surface water	SAMN41844148	GCA_045157015.1		Non-typeable
E.coli and Shigella	Carbapenemase	NDM	2021-09	Kenya:Nairobi	surface water	SAMN41844147	GCA_045156975.1		Non-typeable
E.coli and Shigella	Carbapenemase	NDM	2021-08	Kenya:Nairobi	surface water	SAMN41844146	GCA_045156995.1	NDM	IncX3	PTU-X3	III (Family)
E.coli and Shigella	Carbapenemase	NDM	2021-08	Kenya:Nairobi	surface water	SAMN41844145	GCA_045156955.1		Non-typeable
E.coli and Shigella	Carbapenemase	NDM	2021-04	Kenya:Nairobi	surface water	SAMN41844136	GCA_045156935.1	NDM	IncX3	PTU-X3	III (Family)
E.coli and Shigella	Carbapenemase	NDM	2021-04	Kenya:Nairobi	surface water	SAMN41844135	GCA_045156915.1		Non-typeable
E.coli and Shigella	Carbapenemase	NDM	2021-05	Kenya:Nairobi	surface water	SAMN42394301	GCA_044002655.1		Non-typeable
E.coli and Shigella	Carbapenemase	NDM +OXA	2021-03	Kenya:Nairobi	surface water	SAMN42394319	GCA_044002575.1	OXA	ColKP3	PTU-E37	III (Family)
E.coli and Shigella	Carbapenemase	NDM	2021-01	Kenya:Nairobi	surface water	SAMN42394318	GCA_044002615.1		Non-typeable
E.coli and Shigella	Carbapenemase	NDM	2021-03	Kenya:Nairobi	surface water	SAMN42394316	GCA_044002515.1		Non-typeable
Klebsiella pneumoniae	Carbapenemase	NDM	2022-05-01	Thailand: Ratchaburi	natural water sources close by farm or community	SAMN31525373	GCA_029542165.1	NDM	IncC	PTU-C	V (Class)
Klebsiella pneumoniae	Carbapenemase	NDM	2022-05-01	Thailand: Ratchaburi	natural water sources close by farm or community	SAMN31525422	GCA_029542185.1	NDM	IncC	PTU-C	V (Class)
Klebsiella pneumoniae	Carbapenemase	NDM	2021-06-15	Brazil:Bebedouro	Stream Water	SAMN34140950	GCA_029846655.1	NDM	IncC	PTU-C	V (Class)
Klebsiella pneumoniae	Carbapenemase	NDM	2020-02	Brazil:Franca	Stream water	SAMN39895042	GCA_036688405.1	NDM	IncX3	PTU-X3	III (Family)
Enterobacter cloacae	Carbapenemase	NDM	2021-01	Kenya:Nairobi	surface water	SAMN42759218			Non-typeable
Vibrio vulnificus	Carbapenemase	NDM	2016-10-31	Nigeria: Lagos, Eleko Beach	shoreline saltwater	SAMN16482542	GCA_021022985.1	NDM	IncC	PTU-C	V (Class)
Vibrio vulnificus	Carbapenemase	NDM	2017-11-01	Nigeria: Lagos, Takwa Bay	shoreline saltwater	SAMN16482541	GCA_021023035.1	NDM	IncC	PTU-C	V (Class)
Vibrio vulnificus	Carbapenemase	NDM	2016-10-31	Nigeria: Lagos, Lekki Beach	shoreline saltwater	SAMN16482539	GCA_021023055.1	NDM	IncC	PTU-C	V (Class)
Enterobacter bugandensis	Carbapenemase	NDM	2021-06	Kenya:Nairobi	surface water	SAMN42759203			Non-typeable
Klebsiella pneumoniae	Carbapenemase	VIM	2016-07-31	Austria: Upper Austria, Traun	river water	SAMN09926232	GCA_003583095.1		Non-typeable
Klebsiella pneumoniae	Carbapenemase	VIM	2021-09-07	Croatia:Trstenik	sea	SAMN45440044			Non-typeable
Enterobacter asburiae	Carbapenemase	VIM	2021-09-07	Croatia:Trstenik	sea	SAMN45440046	GCA_047998745.1		Non-typeable
Enterobacter asburiae	Carbapenemase	VIM	2021-09-07	Croatia:Trstenik	sea	SAMN45440045	GCA_047996995.1		Non-typeable
Serratia marcescens	Carbapenemase	VIM	2019	Germany	Environmental sample water No. 5	SAMN17372169	GCA_018446495.1	VIM	IncN	PTU-N1	IV (Order)
Enterobacter hormaechei	Carbapenemase	VIM	2015-08-04	Canada:Ontario	surface water	SAMN13747521	GCA_015910325.1	VIM	IncR	PTU-E54	I (Species)
Enterobacter hormaechei	Carbapenemase	VIM	2015-08-04	Canada:Ontario	surface water	SAMN13747520	GCA_015910345.1	VIM	IncR	PTU-E54	I (Species)
Enterobacter hormaechei	Carbapenemase	VIM	2015-08-04	Canada:Ontario	surface water	SAMN13747518	GCA_022023895.1	VIM	IncR	PTU-E54	I (Species)
E.coli and Shigella	Carbapenemase	OXA	2020-08-20	Czech Republic	river upstream WWTP	SAMN33450103	GCA_030205315.1		Non-typeable
E.coli and Shigella	Carbapenemase	OXA	2023	Ecuador	river water	SAMN38767694	GCA_035620235.1	OXA	IncFIB(AP001918), IncFIA, IncFII(pRSB107)	Non-typeable	Non-typeable
Acinetobacter baumannii	Carbapenemase	OXA		France	Seine River	SAMN15646561	GCA_019903215.1		Non-typeable
Acinetobacter baumannii	Carbapenemase	OXA	2010	Brazil: Sao Paulo	Water sample of Tiete River	SAMN32422429	GCA_029478065.1		Non-typeable
Klebsiella pneumoniae	Carbapenemase	OXA	2016-07-16	Austria: Upper Austria	river water	SAMN07360887	GCA_002250985.1		Non-typeable
Klebsiella pneumoniae	Carbapenemase	OXA	2016-07-19	Austria: Upper Austria, Danube	river water	SAMN09926140	GCA_003583155.1		Non-typeable
Klebsiella pneumoniae	Carbapenemase	OXA	2018	Ireland	River estuary	SAMN39434441	GCA_036687385.1	OXA	IncL	PTU-L/M	IV (Order)
Enterobacter asburiae	Carbapenemase	OXA		Germany: Lower Saxony	River	SAMN34293542	GCA_035064345.1		Non-typeable
Acinetobacter baumannii	Carbapenemase	OXA	2017-01	Brazil: Belem-PA	lake water	SAMN36763584	GCA_042862965.1		Non-typeable
Acinetobacter baumannii	Carbapenemase	OXA	2017-01	Brazil: Belem-PA	lake water	SAMN36763598	GCA_042863085.1		Non-typeable
E.coli and Shigella	Carbapenemase	OXA	2018	Ireland	seawater	SAMN39434747	GCA_036687395.1	OXA	IncM1	PTU-L/M	IV (Order)
Klebsiella pneumoniae	Carbapenemase	OXA	2018	Ireland	seawater	SAMN39432603	GCA_036320985.1	OXA	IncL	PTU-L/M	IV (Order)
Klebsiella pneumoniae	Carbapenemase	OXA	2020	Ireland	seawater	SAMN39435300	GCA_036687425.1	OXA	IncL	PTU-L/M	IV (Order)
Klebsiella pneumoniae	Carbapenemase	OXA	2020	Ireland	seawater	SAMN39435301	GCA_036687435.1	OXA	IncL	PTU-L/M	IV (Order)
Klebsiella pneumoniae	Carbapenemase	OXA	2018	Ireland	seawater	SAMN39529851	GCA_046937555.1	OXA	IncL	PTU-L/M	IV (Order)
Klebsiella pneumoniae	Carbapenemase	OXA	2020	Ireland	seawater	SAMN39530327	GCA_047839705.1	OXA	IncL	PTU-L/M	IV (Order)
E.coli and Shigella	Carbapenemase	OXA	2021-08-18	Ghana	surface water	SAMEA115287288	GCA_044980945.1	OXA	ColKP3	PTU-E37	III (Family)
E.coli and Shigella	Carbapenemase	OXA	2021-08-05	Ghana	surface water	SAMEA115287291	GCA_044980925.1	OXA	ColKP3	PTU-E37	III (Family)
E.coli and Shigella	Carbapenemase	OXA	2021-08-30	Ghana	surface water	SAMEA115287295	GCA_044980885.1	OXA	ColKP3	PTU-E37	III (Family)
E.coli and Shigella	Carbapenemase	OXA	2021-08-30	Ghana	surface water	SAMEA115287296	GCA_044980905.1	OXA	ColKP3	PTU-E37	III (Family)
E.coli and Shigella	Carbapenemase	OXA	2021-09-06	Ghana	surface water	SAMEA115287290	GCA_042712695.1	OXA	ColKP3	PTU-E37	III (Family)
E.coli and Shigella	Carbapenemase	OXA	2021-09-13	Ghana	surface water	SAMEA115287272	GCA_044979025.1	OXA	ColKP3	PTU-E37	III (Family)
E.coli and Shigella	Carbapenemase	OXA	2021-08-25	Ghana	surface water	SAMEA115287287	GCA_044978905.1	OXA	ColKP3	PTU-E37	III (Family)
E.coli and Shigella	Carbapenemase	OXA	2021-09-08	Ghana	surface water	SAMEA115287289	GCA_044978805.1	OXA	ColKP3	PTU-E37	III (Family)
E.coli and Shigella	Carbapenemase	OXA	2021-09-10	Ghana	surface water	SAMEA115287293	GCA_044978885.1	OXA	ColKP3	PTU-E37	III (Family)
E.coli and Shigella	Carbapenemase	OXA	2021-08-30	Ghana	surface water	SAMEA115287297	GCA_044978745.1	OXA	ColKP3	PTU-E37	III (Family)
E.coli and Shigella	Carbapenemase	OXA	2020	Czech Republic	surface water	SAMN39912569	GCA_051834765.1		Non-typeable
Klebsiella pneumoniae	Carbapenemase	OXA	2021-08-05	Ghana	surface water	SAMEA115287321	GCA_044981005.1		Non-typeable
Klebsiella pneumoniae	Carbapenemase	OXA	2021-08-23	Ghana	surface water	SAMEA115287322	GCA_044981045.1	OXA	ColKP3	PTU-E37	III (Family)
Klebsiella pneumoniae	Carbapenemase	OXA	2021-08-05	Ghana	surface water	SAMEA115287323	GCA_044980965.1		Non-typeable
Klebsiella pneumoniae	Carbapenemase	OXA	2021-08-23	Ghana	surface water	SAMEA115287324	GCA_044980985.1	OXA	ColKP3	PTU-E37	III (Family)
Klebsiella pneumoniae	Carbapenemase	OXA	2021-08-23	Ghana	surface water	SAMEA115287325	GCA_042703295.1	OXA	ColKP3	PTU-E37	III (Family)
Klebsiella pneumoniae	Carbapenemase	OXA	2021-08-23	Ghana	surface water	SAMEA115287327	GCA_044978925.1	OXA	ColKP3	PTU-E37	III (Family)
Enterobacter cloacae	Carbapenemase	OXA	2021-09-13	Ghana	surface water	SAMEA115287212			Non-typeable
Enterobacter cloacae	Carbapenemase	OXA	2021-09-13	Ghana	surface water	SAMEA115287211			Non-typeable
Klebsiella oxytoca	Carbapenemase	GES	2020-02-05	Japan: Shiga	lake water	SAMN18916998	GCA_019968885.1	GES	IncP6	Non-typeable	Non-typeable
Citrobacter freundii	Carbapenemase	GES	2018	Portugal: Leiria	river water	SAMN10171331	GCA_010279875.1	GES	IncQ2	PTU-Q2	V (Class)
Shewanella bicestrii	Carbapenemase	NDM	2019	Tunisia	river water	SAMN27717421	GCA_023475885.1		Non-typeable
Shewanella xiamenensis	Carbapenemase	OXA	2019	Tunisia	river water	SAMN27717420	GCA_023475945.1		Non-typeable
Aeromonas hydrophila	Carbapenemase	Cpha	2013-10-01	Malaysia	waterfall	SAMN03113148	GCA_000783255.1		Non-typeable
Aeromonas hydrophila	Carbapenemase	Cpha	2013-10-01	Malaysia	waterfall	SAMN03162034	GCA_000786315.1		Non-typeable
Aeromonas hydrophila	Carbapenemase	Cpha	2013-10-01	Malaysia	waterfall	SAMN03154072	GCA_000803185.1		Non-typeable
Aeromonas hydrophila	Carbapenemase	Cpha	2013-10-01	Malaysia	waterfall	SAMN05294042	GCA_001756325.1		Non-typeable
Aeromonas hydrophila	Carbapenemase	Cpha	2013-10-01	Malaysia	waterfall	SAMN05294043	GCA_001756345.1		Non-typeable
Aeromonas hydrophila	Carbapenemase	Cpha		United Kingdom	River Don	SAMEA5282778	GCA_901212375.1		Non-typeable
Aeromonas hydrophila	Carbapenemase	Cpha	2020-11	China	river water	SAMN30074259	GCA_024649705.1		Non-typeable
Aeromonas hydrophila	Carbapenemase	Cpha	2020-11	China	river water	SAMN30074256	GCA_024649885.1		Non-typeable
Aeromonas hydrophila	Carbapenemase	Cpha	2020-11	China	river water	SAMN30074258	GCA_024706685.1		Non-typeable
Aeromonas hydrophila	Carbapenemase	Cpha	2021-06	Ghana	river water	SAMN30118181	GCA_026651445.1		Non-typeable
Aeromonas hydrophila	Carbapenemase	Cpha	2021-06	Ghana	river water	SAMN30118295	GCA_026651505.1		Non-typeable
Aeromonas hydrophila	Carbapenemase	Cpha	2021-06	Ghana	river water	SAMN30120841	GCA_026651545.1		Non-typeable
Aeromonas hydrophila	Carbapenemase	Cpha	2021-06	Ghana	river water	SAMN30100940	GCA_026651345.1		Non-typeable
Aeromonas hydrophila	Carbapenemase	Cpha	2021-06	Ghana	river water	SAMN30100966	GCA_026651365.1		Non-typeable
Aeromonas hydrophila	Carbapenemase	Cpha	2021-06	Ghana	river water	SAMN30101213	GCA_026651385.1		Non-typeable
Aeromonas hydrophila	Carbapenemase	Cpha	2021-06	Ghana	river water	SAMN30118293	GCA_026651465.1		Non-typeable
Aeromonas hydrophila	Carbapenemase	Cpha	2021-06	Ghana	river water	SAMN30120839	GCA_026651525.1		Non-typeable
Aeromonas veronii	Carbapenemase	Cpha		United Kingdom	River Don	SAMEA5282782	GCA_901212345.1		Non-typeable
Aeromonas veronii	Carbapenemase	Cpha		United Kingdom	River Don	SAMEA5282780	GCA_901212355.1		Non-typeable
Aeromonas veronii	Carbapenemase	Cpha		United Kingdom	River Don	SAMEA5282783	GCA_901212395.1		Non-typeable
Aeromonas veronii	Carbapenemase	Cpha		United Kingdom	River Don	SAMEA5282784	GCA_901212405.1		Non-typeable
Aeromonas veronii	Carbapenemase	Cpha	2020-11	China	river water	SAMN30074251	GCA_024649335.1		Non-typeable
Aeromonas veronii	Carbapenemase	Cpha	2020-11	China	river water	SAMN30074250	GCA_024649445.1		Non-typeable
Aeromonas veronii	Carbapenemase	Cpha	2020-11	China	river water	SAMN30074248	GCA_024649625.1		Non-typeable
Aeromonas veronii	Carbapenemase	Cpha	2020-11	China	river water	SAMN30074249	GCA_024649755.1		Non-typeable
Aeromonas veronii	Carbapenemase	Cpha	2020-11	China	river water	SAMN30074246	GCA_024649745.1		Non-typeable
Aeromonas veronii	Carbapenemase	Cpha	2020-11	China	river water	SAMN30074245	GCA_024649785.1		Non-typeable
Aeromonas salmonicida	Carbapenemase	Cpha	1985/1998	Norway	water from aquatic environment	SAMN26332099	GCA_053539925.1		Non-typeable
Aeromonas salmonicida	Carbapenemase	Cpha	1985/1998	Norway	water from aquatic environment	SAMN26332098	GCA_053539945.1		Non-typeable
Aeromonas salmonicida	Carbapenemase	Cpha	1985/1998	Norway	water from aquatic environment	SAMN26332097	GCA_053539985.1		Non-typeable
Aeromonas salmonicida	Carbapenemase	Cpha	1985/1998	Norway	water from aquatic environment	SAMN26332096	GCA_053540005.1		Non-typeable
Stenotrophomonas maltophilia	Carbapenemase	blaL	2020-09	Hong Kong	freshwater stream	SAMN21163372	GCA_020641075.2		Non-typeable
Stenotrophomonas maltophilia	Carbapenemase	blaL	2020-09	Hong Kong	freshwater stream	SAMN21163379	GCA_020641085.2		Non-typeable
Stenotrophomonas maltophilia	Carbapenemase	blaL	2020-09	Hong Kong	freshwater stream	SAMN21163378	GCA_020641355.2		Non-typeable
Stenotrophomonas maltophilia	Carbapenemase	blaL	2020-09	Hong Kong	freshwater stream	SAMN21163376	GCA_020641395.2		Non-typeable
Stenotrophomonas maltophilia	Carbapenemase	blaL	2020-09	Hong Kong	freshwater stream	SAMN21163374	GCA_020641455.2		Non-typeable
Enterobacter asburiae	Carbapenemase	blaFRI	2020-09-02	Japan	lake water	SAMN18917003	GCA_019968785.1	blaFRI	IncFII(pECLA)	Non-typeable	Non-typeable
Enterobacter asburiae	Carbapenemase	blaFRI	2020-02-05	Japan	lake water	SAMN18916999	GCA_019968865.1		Non-typeable
Enterobacter asburiae	Carbapenemase	blaIMI	2018-06	Israel	Stream water	SAMN13046969	GCA_015278735.1		Non-typeable
Enterobacter bugandensis	Carbapenemase	blaIMI	2018-07	Israel	Stream water	SAMN13046971	GCA_015278695.1		Non-typeable
Enterobacter bugandensis	Carbapenemase	blaIMI	2018-06	Israel	seawater	SAMN13046970	GCA_015278715.1		Non-typeable
Enterobacter roggenkampii	Carbapenemase	blaIMI	2022-05-01	Thailand	natural water sources close by farm or community	SAMN31523745	GCA_029542685.1		Non-typeable
Enterobacter roggenkampii	Carbapenemase	blaIMI	2022-05-01	Thailand	natural water sources close by farm or community	SAMN31525273	GCA_029542705.1		Non-typeable
Enterobacter roggenkampii	Carbapenemase	blaIMI	2022-05-01	Thailand	natural water sources close by farm or community	SAMN31525259	GCA_029542745.1		Non-typeable
Enterobacter quasiroggenkampii	Carbapenemase	blaIMI	2022-05-01	Thailand	natural water sources by community and farm	SAMN31525164	GCA_029542725.1		Non-typeable
Vibrio cholerae	Carbapenemase	blaVCC	2018	Germany	surface water, bathing site	SAMN36289173	GCA_045016545.1		Non-typeable
Vibrio cholerae	Carbapenemase	blaVCC	2018	Germany	surface water, bathing site	SAMN36289172	GCA_045016485.1		Non-typeable
Vibrio cholerae	Carbapenemase	blaVCC	2018	Germany	surface water, bathing site	SAMN36289171	GCA_045016455.1		Non-typeable
Vibrio cholerae	Carbapenemase	blaVCC	2018	Germany	surface water, bathing site	SAMN36289170	GCA_045016445.1		Non-typeable
Vibrio cholerae	Carbapenemase	blaVCC	2018	Germany	surface water, bathing site	SAMN36289169	GCA_045016425.1		Non-typeable
Vibrio cholerae	Carbapenemase	blaVCC	2018	Germany	surface water, bathing site	SAMN36289168	GCA_045016405.1		Non-typeable
Vibrio cholerae	Carbapenemase	blaVCC	2018	Germany	surface water, bathing site	SAMN36289167	GCA_042705515.1		Non-typeable
Vibrio cholerae	Carbapenemase	blaVCC	2018	Germany	surface water, bathing site	SAMN36289166	GCA_045016385.1		Non-typeable
Vibrio cholerae	Carbapenemase	blaVCC	2018	Germany	surface water, bathing site	SAMN36289165	GCA_045016345.1		Non-typeable
Vibrio cholerae	Carbapenemase	blaVCC	2018	Germany	surface water, bathing site	SAMN36289164	GCA_042700605.1		Non-typeable
[truncated: 4 more columns]
